# Supplementary material for: Nanomedicines for Delivery of Cytarabine: Effect of Carrier Structure and Spacer on the Anti-Lymphoma Efficacy
Source: Polymers (Basel). 2025 Oct 24;17(21):2837. doi: 10.3390/polym17212837 (PMC12610423; doi:10.3390/polym17212837)
Supplement: Supplementary file 1 [file polymers-17-02837-s001.zip]

Archive with 1 entries (1 files):
- polymers-3898676-supplementary.pdf
